# Supplementary material for: Prevalence and Diagnostic Comparison of Helicobacter pylori and Non-Helicobacter pylori Helicobacter Infections in Patients Undergoing Upper Gastrointestinal Endoscopy with Gastric Biopsy in Algarve, Portugal
Source: Microorganisms. 2025 Jul 17;13(7):1684. doi: 10.3390/microorganisms13071684 (PMC12298905; doi:10.3390/microorganisms13071684)
Supplement: Supplementary file 1 [file microorganisms-13-01684-s001.zip]

Archive with 1 entries (1 files):
- microorganisms-3750588-supplementary.pdf
